# Supplementary material for: Effects of Quality Enhancement of Frozen Tuna Fillets Using Ultrasound-Assisted Salting: Physicochemical Properties, Histology, and Proteomics
Source: Foods. 2024 Feb 8;13(4):525. doi: 10.3390/foods13040525 (PMC10887591; doi:10.3390/foods13040525)
Supplement: Supplementary file 1 [file foods-13-00525-s001.zip]

Archive with 1 entries (1 files):
- foods-2826086-supplementary.pdf
